# Supplementary material for: Truncated titin protein in dilated cardiomyopathy incorporates into the sarcomere and transmits force
Source: J Clin Invest. 2024 Jan 16;134(2):e170196. doi: 10.1172/JCI170196 (PMC10786684; doi:10.1172/JCI170196)
Supplement: Supporting data values [file jci-134-170196-s026.xlsx]

## Sheet: Panel D
	Panel D
	Raw Data
Sarcomere length	Tail to tail	Tail to Z
sl	tmt	tz1
2067.4	548.43	783.854
2023.28	529.52	828.103
1941.34	529.52	809.139
1884.61	548.43	758.568
2067.4		701.675
2023.28		606.854
1941.34		638.461
1884.61		562.605
sl	zmz	z-t1
1967.09	562.11	720.316
1992.8	524.084	797.536
1992.8	600.137	771.747
1992.8	524.084	758.288
1902.81	562.11	775.142
1902.81	562.11	641.877
1877.09	562.11	667.67
1967.09	650.838	667.67
2108.51	545.147	687.836
2108.51	592.526	597.09
1967.09		667.636
1992.8		661.313
1992.8		645.861
1992.8		640.711
1902.81		589.205
1902.81		630.41
1877.09		630.41
1967.09		614.84
2108.51		874.336
2108.51		905.475
old data
SL	tail-M-tail	z to tail
1676	582	545
1676		549
1606	532	557
1606		517
1696	563	566
1696		567
1599	647	591
1599		361
1777	540	607
1777		630
1578	447	628
1578		503
sldoub	tail-m-tail	z-t1,z-t2
1817.43	619.898	655.12
1817.43		542.411
1732.9	563.544	570.588
1732.9		598.766
1739.94	570.588	584.677
1739.94		584.677
1754.03	544.437	605.81
1754.03		603.784
1613.14	559.695	539.216
1613.14		514.234
1796.3	514.234	633.987
1796.3		648.076
1730.77	563.544	542.411
1730.77		624.819
1657.53	591.721	551.579
1657.53		514.234
Position2::Position2!!R		PositionDif::ΔP2-P1!!R
sldoub	tail-m-tail	z-t1,z-t2
2164.35	613.232	769.546
2164.35		781.57
2056.13	541.087	781.57
2056.13		733.473
2140.3	589.184	781.57
2140.3		769.546
2044.11	529.063	721.449
2044.11		793.594
2044.11	589.184	709.425
2044.11		745.498
2320.66	685.377	697.401
2320.66		937.884
Position2::Position2!!R		PositionDif::ΔP2-P1!!R
sldoub	tail-m-tail	z-t1,z-t2
2015.23	629.031	698.923
2015.23		687.274
1910.39	594.085	687.274
1910.39		629.031
2038.53	559.138	722.22
2038.53		757.167
2143.36	559.138	710.572
2143.36		873.654
1828.85	500.895	605.733
1828.85		722.22
2050.17	489.246	780.464
2050.17		780.464
Position2::Position2!!R		PositionDif::ΔP2-P1!!R
2259.68	660.006	816.617
2259.68		783.058
2226.12	592.887	738.312
2226.12		894.923
2125.44	592.887	682.379
2125.44		850.177
2125.44	481.021	805.431
2125.44		838.991
2170.19	570.514	794.244
2170.19		805.431
2164.39	615.26	693.566
2164.39		855.564
2030.56	615.26	688.179
2030.56		727.125
2035.95	503.394	816.617
2035.95		715.939

## Sheet: Post-salt traces for Panel 
Pre-salt intensity traces for panel E
111	111	111	111	112	112	112	112	211	211	211	211	211	211	212	212	212	212	212	212	212	212	213	213	213	213	213	213	213	213	214	214	214	214	214	214	214	214	214	214	215	215	215	215	215	215	215	215	311	311
nm	t	nm	t	nm	t	nm	t	nm	t	nm	t	nm	t	nm	t	nm	t	nm	t	nm	t	nm	t	nm	t	nm	t	nm	t	nm	t	nm	t	nm	t	nm	t	nm	t	nm	t	nm	t	nm	t	nm	t	nm	t
PRE	PRE	PRE	PRE	PRE	PRE	PRE	PRE	PRE	PRE	PRE	PRE	PRE	PRE	PRE	PRE	PRE	PRE	PRE	PRE	PRE	PRE	PRE	PRE	PRE	PRE	PRE	PRE	PRE	PRE	PRE	PRE	PRE	PRE	PRE	PRE	PRE	PRE	PRE	PRE	PRE	PRE	PRE	PRE	PRE	PRE	PRE	PRE	PRE	PRE
1026.68	0.19903	1026.68	0.14135	1026.68	0.21665	1026.68	0.10939	1235.85	0.58541	1235.85	0.56464	1235.85	0.96991	1237.46	0.63421	1237.46	0.31624	1237.46	0.6978	1237.46	0.53192	1240.11	0.06186	1240.11	0.77763	1240.11	0.98131	1240.11	0.21197	1236.94	0.66372	1236.94	0.42349	1236.94	0.36298	1236.94	0.24939	1236.94	1	1239.63	0.4291	1239.63	0.57692	1239.63	0.37338	1239.63	0.60386	1236.51	0.90197
991.277	0.17718	991.277	0.173	991.277	0.1665	991.277	0.09185	1193.23	0.56495	1193.23	0.51275	1193.23	1	1194.79	0.49313	1194.79	0.26389	1194.79	0.6978	1194.79	0.56535	1197.35	0.03402	1197.35	0.68895	1197.35	1	1197.35	0.20513	1194.28	0.64823	1194.28	0.31994	1194.28	0.27163	1194.28	0.16339	1194.28	0.95122	1196.89	0.32676	1196.89	0.47086	1196.89	0.35877	1196.89	0.65539	1193.87	0.74358
955.874	0.20631	955.874	0.22679	955.874	0.16048	955.874	0.09701	1150.62	0.50623	1150.62	0.48725	1150.62	0.97569	1152.12	0.40574	1152.12	0.27564	1152.12	0.55901	1152.12	0.57143	1154.58	0.03402	1154.58	0.4473	1154.58	0.8243	1154.58	0.15556	1151.63	0.58407	1151.63	0.23957	1151.63	0.21875	1151.63	0.14988	1151.63	0.82176	1154.14	0.29963	1154.14	0.4697	1154.14	0.37338	1154.14	0.71176	1151.23	0.52825
920.471	0.23058	920.471	0.31118	920.471	0.17252	920.471	0.14757	1108	0.42616	1108	0.48373	1108	0.89352	1109.45	0.3583	1109.45	0.30876	1109.45	0.4358	1109.45	0.73252	1111.82	0.04742	1111.82	0.33033	1111.82	0.53271	1111.82	0.11111	1108.98	0.52434	1108.98	0.20866	1108.98	0.21034	1108.98	0.19165	1108.98	0.66604	1111.4	0.33539	1111.4	0.52564	1111.4	0.43831	1111.4	0.75684	1108.59	0.32063
885.069	0.29248	885.069	0.40401	885.069	0.24975	885.069	0.25593	1065.38	0.35498	1065.38	0.48373	1065.38	0.78588	1066.78	0.31461	1066.78	0.36966	1066.78	0.40597	1066.78	0.79939	1069.06	0.05567	1069.06	0.28278	1069.06	0.53271	1069.06	0.06496	1066.33	0.49336	1066.33	0.2473	1066.33	0.22356	1066.33	0.23219	1066.33	0.55535	1068.65	0.39951	1068.65	0.60256	1068.65	0.56818	1068.65	0.74557	1065.96	0.18771
849.666	0.41869	849.666	0.54641	849.666	0.42126	849.666	0.4355	1022.77	0.31673	1022.77	0.49868	1022.77	0.69444	1024.11	0.34956	1024.11	0.4562	1024.11	0.48119	1024.11	0.78115	1026.3	0.0567	1026.3	0.28792	1026.3	0.28224	1026.3	0.03932	1023.67	0.48451	1023.67	0.35703	1023.67	0.25601	1023.67	0.27273	1023.67	0.50469	1025.9	0.46979	1025.9	0.64685	1025.9	0.73539	1025.9	0.63607	1023.32	0.15475
814.263	0.57767	814.263	0.68987	814.263	0.63992	814.263	0.67699	980.154	0.31584	980.154	0.56464	980.154	0.64815	981.434	0.44444	981.434	0.57158	981.434	0.62776	981.434	0.75988	983.535	0.06907	983.535	0.32519	983.535	0.25047	983.535	0.07009	981.02	0.48894	981.02	0.51932	981.02	0.32933	981.02	0.39189	981.02	0.51032	983.158	0.52404	983.158	0.669	983.158	0.875	983.158	0.55072	980.679	0.19649
778.86	0.70752	778.86	0.77321	778.86	0.7984	778.86	0.8937	937.539	0.34698	937.539	0.69305	937.539	0.64352	938.763	0.62047	938.763	0.7062	938.763	0.70947	938.763	0.82979	940.773	0.08866	940.773	0.36889	940.773	0.31963	940.773	0.15726	938.367	0.53097	938.367	0.71097	938.367	0.43269	938.367	0.63145	938.367	0.55535	940.412	0.53884	940.412	0.72611	940.412	0.92532	940.412	0.51691	938.041	0.27611
743.458	0.75485	743.458	0.73734	743.458	0.81745	743.458	1	894.923	0.41904	894.923	0.84872	894.923	0.64815	896.092	0.82397	896.092	0.88462	896.092	0.77173	896.092	0.95745	898.01	0.1134	898.01	0.42674	898.01	0.43738	898.01	0.34188	895.714	0.63717	895.714	0.89181	895.714	0.52284	895.714	0.89066	895.714	0.61726	897.666	0.51048	897.666	0.831	897.666	0.83766	897.666	0.49597	895.403	0.38656
708.055	0.69175	708.055	0.60549	708.055	0.6991	708.055	0.95356	852.308	0.54804	852.308	0.9701	852.308	0.6331	853.421	0.93508	853.421	0.95833	853.421	0.85733	853.421	1	855.248	0.13402	855.248	0.4383	855.248	0.56075	855.248	0.44103	853.061	0.77434	853.061	1	853.061	0.5601	853.061	1	853.061	0.67355	854.92	0.50308	854.92	1	854.92	0.70455	854.92	0.42834	852.764	0.54152
672.652	0.53398	672.652	0.46519	672.652	0.53059	672.652	0.77296	809.692	0.71619	809.692	1	809.692	0.61806	810.75	0.88265	810.75	1	810.75	0.95979	810.75	0.7538	812.486	0.14227	812.486	0.44602	812.486	0.68972	812.486	0.57094	810.408	0.85398	810.408	0.97682	810.408	0.53245	810.408	0.89189	810.408	0.71482	812.174	0.45006	812.174	0.94872	812.174	0.54708	812.174	0.30596	810.126	0.73288
637.249	0.29005	637.249	0.37447	637.249	0.35807	637.249	0.53148	767.077	0.85587	767.077	0.91381	767.077	0.63542	768.079	0.70662	768.079	0.99252	768.079	1	768.079	0.57143	769.723	0.12887	769.723	0.47172	769.723	0.8	769.723	0.69231	767.755	0.82965	767.755	0.83153	767.755	0.46034	767.755	0.66216	767.755	0.59475	769.428	0.38964	769.428	0.75291	769.428	0.36851	769.428	0.1723	767.488	0.90882
601.847	0.17476	601.847	0.29536	601.847	0.22969	601.847	0.32301	724.462	0.90302	724.462	0.74055	724.462	0.68171	725.408	0.49688	725.408	0.89957	725.408	0.86381	725.408	0.39514	726.961	0.11134	726.961	0.47558	726.961	0.84299	726.961	0.72991	725.102	0.74558	725.102	0.65379	725.102	0.36779	725.102	0.45209	725.102	0.48593	726.682	0.32182	726.682	0.50699	726.682	0.18182	726.682	0.03221	724.85	1
566.444	0.11772	566.444	0.26371	566.444	0.15446	566.444	0.22807	681.846	0.85053	681.846	0.53914	681.846	0.71759	682.737	0.31835	682.737	0.72756	682.737	0.6511	682.737	0.25532	684.198	0.06082	684.198	0.41902	684.198	0.80561	684.198	0.63419	682.449	0.66372	682.449	0.51777	682.449	0.27043	682.449	0.32432	682.449	0.3546	683.936	0.24661	683.936	0.30886	683.936	0.04058	683.936	0.00644	682.211	0.96618
531.041	0.08374	531.041	0.20992	531.041	0.12036	531.041	0.15893	639.231	0.73132	639.231	0.3562	639.231	0.70023	640.066	0.196	640.066	0.54808	640.066	0.42931	640.066	0.17629	641.436	0.02268	641.436	0.32262	641.436	0.68037	641.436	0.43932	639.796	0.57522	639.796	0.41577	639.796	0.18029	639.796	0.24693	639.796	0.22889	641.19	0.24661	641.19	0.19114	641.19	0.00649	641.19	0	639.573	0.60531
495.638	0.04612	495.638	0.14873	495.638	0.10933	495.638	0.09185	596.615	0.5774	596.615	0.2058	596.615	0.61458	597.395	0.1161	597.395	0.36004	597.395	0.26459	597.395	0.19757	598.674	0.00515	598.674	0.15681	598.674	0.50093	598.674	0.2906	597.142	0.4646	597.142	0.30448	597.142	0.11899	597.142	0.17568	597.142	0.1182	598.444	0.17386	598.444	0.14685	598.444	0	598.444	0.00644	596.935	0.42765
460.236	0.02306	460.236	0.09283	460.236	0.10331	460.236	0.02786	554	0.41103	554	0.09938	554	0.48264	554.724	0.04245	554.724	0.28098	554.724	0.15953	554.724	0.31611	555.911	0.00103	555.911	0.10026	555.911	0.3215	555.911	0.14017	554.489	0.35841	554.489	0.18702	554.489	0.10937	554.489	0.11302	554.489	0.03189	555.698	0.1233	555.698	0.15501	555.698	0.06169	555.698	0.01449	554.297	0.28532
424.833	0.03519	424.833	0.04536	424.833	0.09729	424.833	0	511.385	0.26246	511.385	0.04222	511.385	0.34259	512.053	0	512.053	0.21047	512.053	0.09728	512.053	0.31915	513.149	0	513.149	0.07841	513.149	0.17757	513.149	0.07179	511.836	0.28982	511.836	0.10819	511.836	0.13221	511.836	0.06511	511.836	0	512.952	0.05179	512.952	0.18648	512.952	0.11688	512.952	0.01932	511.659	0.1967
389.43	0.07039	389.43	0.01266	389.43	0.05617	389.43	0.00413	468.769	0.15036	468.769	0.01935	468.769	0.22106	469.382	0.00624	469.382	0.1485	469.382	0.12711	469.382	0.21277	470.386	0	470.386	0.07584	470.386	0.08785	470.386	0.06496	469.183	0.24779	469.183	0.08964	469.183	0.15264	469.183	0.043	469.183	0.03189	470.206	0.03083	470.206	0.22378	470.206	0.10714	470.206	0.03865	469.02	0.14405
354.027	0.04854	354.027	0	354.027	0.0341	354.027	0.00826	426.154	0.08007	426.154	0.00792	426.154	0.12269	426.711	0.04869	426.711	0.11432	426.711	0.11803	426.711	0.07903	427.624	0.01134	427.624	0.08226	427.624	0.09533	427.624	0.07179	426.53	0.21018	426.53	0.09737	426.53	0.11659	426.53	0.03808	426.53	0.10131	427.46	0.00863	427.46	0.21795	427.46	0.07305	427.46	0.1562	426.382	0.10937
318.625	0.05704	318.625	0.00105	318.625	0.01103	318.625	0.00413	383.538	0.04093	383.538	0	383.538	0.05787	384.04	0.07865	384.04	0.10897	384.04	0.08949	384.04	0.03647	384.862	0.00619	384.862	0.08483	384.862	0.12336	384.862	0.07692	383.877	0.15265	383.877	0.08655	383.877	0.0625	383.877	0.043	383.877	0.14822	384.714	0	384.714	0.17133	384.714	0.08279	384.714	0.28986	383.744	0.0899
283.222	0.04733	283.222	0.02004	283.222	0	283.222	0.01961	340.923	0.0258	340.923	0.00616	340.923	0.03241	341.368	0.07241	341.368	0.11645	341.368	0.04669	341.368	0.07903	342.099	0.00103	342.099	0.08869	342.099	0.16075	342.099	0.06154	341.224	0.07743	341.224	0.06491	341.224	0.02404	341.224	0.05405	341.224	0.13884	341.968	0.02836	341.968	0.14685	341.968	0.1461	341.968	0.41224	341.106	0.08005
247.819	0.04005	247.819	0.08228	247.819	0.02508	247.819	0.0547	298.308	0.02313	298.308	0.03342	298.308	0.03241	298.697	0.11236	298.697	0.11538	298.697	0.01427	298.697	0.10334	299.337	0.00619	299.337	0.08997	299.337	0.19439	299.337	0.06496	298.571	0.01549	298.571	0.06337	298.571	0.02043	298.571	0.06143	298.571	0.10694	299.222	0.08508	299.222	0.2028	299.222	0.31006	299.222	0.47826	298.467	0.06678
212.416	0.07524	212.416	0.22468	212.416	0.09829	212.416	0.13932	255.692	0.0258	255.692	0.07476	255.692	0.04398	256.026	0.16355	256.026	0.09615	256.026	0.01038	256.026	0.10334	256.574	0.04433	256.574	0.11054	256.574	0.21682	256.574	0.11111	255.918	0	255.918	0.05564	255.918	0.05048	255.918	0.06143	255.918	0.10694	256.476	0.12947	256.476	0.35431	256.476	0.41558	256.476	0.48631	255.829	0.04452
177.014	0.18204	177.014	0.44409	177.014	0.21866	177.014	0.25284	213.077	0.03025	213.077	0.12313	213.077	0.07176	213.355	0.26841	213.355	0.0844	213.355	0.08301	213.355	0.19149	213.812	0.12268	213.812	0.15167	213.812	0.22617	213.812	0.21026	213.265	0.04425	213.265	0.08346	213.265	0.10697	213.265	0.05774	213.265	0.15009	213.73	0.18989	213.73	0.43706	213.73	0.50649	213.73	0.44605	213.191	0.02804
141.611	0.36044	141.611	0.67827	141.611	0.37713	141.611	0.37874	170.462	0.04448	170.462	0.18558	170.462	0.13194	170.684	0.4382	170.684	0.10577	170.684	0.12322	170.684	0.33739	171.05	0.24227	171.05	0.20694	171.05	0.22804	171.05	0.36068	170.612	0.12832	170.612	0.11901	170.612	0.17788	170.612	0.0688	170.612	0.18574	170.984	0.19605	170.984	0.51049	170.984	0.6039	170.984	0.3591	170.553	0.03874
106.208	0.57403	106.208	0.85549	106.208	0.57172	106.208	0.47575	127.846	0.08274	127.846	0.27089	127.846	0.21412	128.013	0.63795	128.013	0.16667	128.013	0.14527	128.013	0.38906	128.287	0.37732	128.287	0.29434	128.287	0.35888	128.287	0.53333	127.959	0.23009	127.959	0.17156	127.959	0.2476	127.959	0.11671	127.959	0.19512	128.238	0.22195	128.238	0.58508	128.238	0.73539	128.238	0.26731	127.915	0.08027
70.8055	0.89199	70.8055	0.9346	70.8055	0.69509	70.8055	0.49948	85.2308	0.14947	85.2308	0.35708	85.2308	0.28819	85.3421	0.799	85.3421	0.28526	85.3421	0.15175	85.3421	0.29179	85.5248	0.53918	85.5248	0.45244	85.5248	0.56075	85.5248	0.68718	85.3061	0.21018	85.3061	0.24266	85.3061	0.3137	85.3061	0.19779	85.3061	0.21576	85.492	0.27127	85.492	0.64918	85.492	0.89123	85.492	0.31884	85.2764	0.13292
35.4027	1	35.4027	0.90401	35.4027	0.72016	35.4027	0.44685	42.6154	0.21619	42.6154	0.40193	42.6154	0.33218	42.6711	0.799	42.6711	0.37821	42.6711	0.15824	42.6711	0.43465	42.7624	0.7268	42.7624	0.75578	42.7624	0.75701	42.7624	1	42.653	0.28097	42.653	0.31685	42.653	0.37019	42.653	0.2715	42.653	0.26079	42.746	0.32182	42.746	0.67366	42.746	1	42.746	0.38486	42.6382	0.16759
0	0.95631	0	0.74789	0	0.64594	0	0.36429	0	0.24377	0	0.37819	0	0.35069	0	0.97628	0	0.4359	0	0.16732	0	0.39818	0	0.90619	0	0.93959	0	0.85421	0	0.96068	0	0.31858	0	0.37558	0	0.39423	0	0.29853	0	0.27205	0	0.34402	0	0.64569	0	0.99675	0	0.44928	0	0.18686
-35.4027	0.77306	-35.4027	0.58966	-35.4027	0.51254	-35.4027	0.3096	-42.6154	0.22064	-42.6154	0.30607	-42.6154	0.3588	-42.6711	0.89888	-42.6711	0.44658	-42.6711	0.16213	-42.6711	0.38906	-42.7624	1	-42.7624	1	-42.7624	0.81308	-42.7624	0.83761	-42.653	0.31195	-42.653	0.3864	-42.653	0.36538	-42.653	0.27518	-42.653	0.21576	-42.746	0.32306	-42.746	0.57226	-42.746	0.80357	-42.746	0.4525	-42.6382	0.21939
-70.8055	0.5182	-70.8055	0.423	-70.8055	0.36209	-70.8055	0.24355	-85.2308	0.17171	-85.2308	0.22779	-85.2308	0.35995	-85.3421	0.72035	-85.3421	0.41774	-85.3421	0.24903	-85.3421	0.36474	-85.5248	0.8701	-85.5248	0.87404	-85.5248	0.63178	-85.5248	0.67009	-85.3061	0.30531	-85.3061	0.33076	-85.3061	0.28245	-85.3061	0.23219	-85.3061	0.12946	-85.492	0.26634	-85.492	0.43823	-85.492	0.51299	-85.492	0.39936	-85.2764	0.19328
-106.208	0.27427	-106.208	0.27321	-106.208	0.22066	-106.208	0.17957	-127.846	0.12011	-127.846	0.16887	-127.846	0.33565	-128.013	0.5231	-128.013	0.36111	-128.013	0.18677	-128.013	0.30395	-128.287	0.63299	-128.287	0.62853	-128.287	0.38692	-128.287	0.47521	-127.959	0.33628	-127.959	0.23184	-127.959	0.18269	-127.959	0.17936	-127.959	0.06004	-128.238	0.18002	-128.238	0.30186	-128.238	0.27435	-128.238	0.33172	-127.915	0.20312
-141.611	0.09951	-141.611	0.16245	-141.611	0.10532	-141.611	0.13519	-170.462	0.07295	-170.462	0.12137	-170.462	0.28241	-170.684	0.37578	-170.684	0.25321	-170.684	0.12451	-170.684	0.23708	-171.05	0.39485	-171.05	0.38817	-171.05	0.20561	-171.05	0.27692	-170.612	0.36062	-170.612	0.14992	-170.612	0.10096	-170.612	0.11179	-170.612	0.02251	-170.984	0.10604	-170.984	0.18182	-170.984	0.16883	-170.984	0.28663	-170.553	0.18408
-177.014	0.01578	-177.014	0.08966	-177.014	0.10532	-177.014	0.10939	-213.077	0.03203	-213.077	0.07476	-213.077	0.22685	-213.355	0.28964	-213.355	0.16026	-213.355	0.08949	-213.355	0.29787	-213.812	0.22165	-213.812	0.18252	-213.812	0.10093	-213.812	0.12137	-213.265	0.3385	-213.265	0.11437	-213.265	0.04567	-213.265	0.04177	-213.265	0.02251	-213.73	0.05919	-213.73	0.08625	-213.73	0.1461	-213.73	0.22222	-213.191	0.14512
-212.416	0.01578	-212.416	0.04114	-212.416	0.03611	-212.416	0.08462	-255.692	0.00623	-255.692	0.03166	-255.692	0.19676	-256.026	0.26092	-256.026	0.07585	-256.026	0.08949	-256.026	0.35562	-256.574	0.11546	-256.574	0.1054	-256.574	0.04486	-256.574	0.06325	-255.918	0.28982	-255.918	0.10665	-255.918	0.01322	-255.918	0.00614	-255.918	0.01876	-256.476	0.04192	-256.476	0.02564	-256.476	0.11851	-256.476	0.19485	-255.829	0.11344
-247.819	0	-247.819	0.0116	-247.819	0.02307	-247.819	0.06192	-298.308	0	-298.308	0.0088	-298.308	0.18634	-298.697	0.2397	-298.697	0.02137	-298.697	0.10506	-298.697	0.45289	-299.337	0.0567	-299.337	0.05656	-299.337	0.01121	-299.337	0.04957	-298.571	0.25664	-298.571	0.09274	-298.571	0	-298.571	0.01474	-298.571	0.08068	-299.222	0.05425	-299.222	0	-299.222	0.03896	-299.222	0.17069	-298.467	0.10188
-283.222	0.02427	-283.222	0.0116	-283.222	0.0321	-283.222	0.05366	-340.923	0.01512	-340.923	0.01407	-340.923	0.16088	-341.368	0.20849	-341.368	0	-341.368	0.10636	-341.368	0.56839	-342.099	0.02474	-342.099	0.03213	-342.099	0	-342.099	0.06325	-341.224	0.22345	-341.224	0.06028	-341.224	0.00841	-341.224	0.02948	-341.224	0.12946	-341.968	0.09864	-341.968	0.00816	-341.968	0.01299	-341.968	0.15298	-341.106	0.09953
-318.625	0.0534	-318.625	0.03692	-318.625	0.05416	-318.625	0.06192	-383.538	0.05071	-383.538	0.05453	-383.538	0.10648	-384.04	0.15106	-384.04	0.01175	-384.04	0.07782	-384.04	0.67173	-384.862	0	-384.862	0.01542	-384.862	0.03738	-384.862	0.06325	-383.877	0.15044	-383.877	0.02009	-383.877	0.02644	-383.877	0.01597	-383.877	0.14447	-384.714	0.18126	-384.714	0.03263	-384.714	0.04383	-384.714	0.13205	-383.744	0.08497
-354.027	0.07039	-354.027	0.04747	-354.027	0.08826	-354.027	0.08256	-426.154	0.09964	-426.154	0.13369	-426.154	0.03935	-426.711	0.08614	-426.711	0.04167	-426.711	0.0415	-426.711	0.73556	-427.624	0.01546	-427.624	0	-427.624	0.07477	-427.624	0.07692	-426.53	0.06195	-426.53	0	-426.53	0.03966	-426.53	0	-426.53	0.13696	-427.46	0.23181	-427.46	0.11189	-427.46	0.11364	-427.46	0.10145	-426.382	0.04859
-389.43	0.07646	-389.43	0.02426	-389.43	0.11936	-389.43	0.08256	-468.769	0.16548	-468.769	0.23747	-468.769	0	-469.382	0.04619	-469.382	0.08226	-469.382	0.01427	-469.382	0.68997	-470.386	0.03608	-470.386	0.00643	-470.386	0.1028	-470.386	0.08034	-469.183	0.01991	-469.183	0.01236	-469.183	0.04688	-469.183	0.0086	-469.183	0.11445	-470.206	0.27374	-470.206	0.20629	-470.206	0.17045	-470.206	0.08696	-469.02	0.00985
-424.833	0.07646	-424.833	0.00316	-424.833	0.12738	-424.833	0.08978	-511.385	0.26601	-511.385	0.33685	-511.385	0.03241	-512.053	0.0362	-512.053	0.11111	-512.053	0	-512.053	0.68997	-513.149	0.05464	-513.149	0.09126	-513.149	0.08411	-513.149	0.06838	-511.836	0.04204	-511.836	0.051	-511.836	0.05649	-511.836	0.04545	-511.836	0.07505	-512.952	0.31319	-512.952	0.30653	-512.952	0.17857	-512.952	0.1562	-511.659	0
-460.236	0.0716	-460.236	0.05063	-460.236	0.11635	-460.236	0.13106	-554	0.41548	-554	0.41953	-554	0.15394	-554.724	0.05618	-554.724	0.13034	-554.724	0.00908	-554.724	0.72644	-555.911	0.07629	-555.911	0.17609	-555.911	0.02991	-555.911	0.06496	-554.489	0.09292	-554.489	0.10355	-554.489	0.08173	-554.489	0.08354	-554.489	0.02251	-555.698	0.36375	-555.698	0.42424	-555.698	0.14773	-555.698	0.18035	-554.297	0.03082
-495.638	0.07039	-495.638	0.19831	-495.638	0.12538	-495.638	0.21259	-596.615	0.58274	-596.615	0.5022	-596.615	0.33681	-597.395	0.08489	-597.395	0.15705	-597.395	0.09857	-597.395	0.74468	-598.674	0.11753	-598.674	0.25707	-598.674	0	-598.674	0.05641	-597.142	0.13717	-597.142	0.17929	-597.142	0.12861	-597.142	0.10319	-597.142	0.00938	-598.444	0.43033	-598.444	0.5676	-598.444	0.16234	-598.444	0.1868	-596.935	0.0961
-531.041	0.12743	-531.041	0.42616	-531.041	0.28586	-531.041	0.31682	-639.231	0.70641	-639.231	0.59191	-639.231	0.52778	-640.066	0.11361	-640.066	0.20513	-640.066	0.23735	-640.066	0.70517	-641.436	0.23093	-641.436	0.31362	-641.436	0.00935	-641.436	0.02735	-639.796	0.18584	-639.796	0.29985	-639.796	0.23558	-639.796	0.13022	-639.796	0.08443	-641.19	0.51665	-641.19	0.70047	-641.19	0.19805	-641.19	0.2029	-639.573	0.19799
-566.444	0.21966	-566.444	0.66983	-566.444	0.54764	-566.444	0.41589	-681.846	0.74822	-681.846	0.67282	-681.846	0.68403	-682.737	0.13858	-682.737	0.27885	-682.737	0.40726	-682.737	0.64438	-684.198	0.30412	-684.198	0.35861	-684.198	0.11028	-684.198	0	-682.449	0.2854	-682.449	0.46368	-682.449	0.37861	-682.449	0.21253	-682.449	0.23265	-683.936	0.68681	-683.936	0.86247	-683.936	0.26461	-683.936	0.26892	-682.211	0.35488
-601.847	0.38107	-601.847	0.86287	-601.847	0.81745	-601.847	0.48091	-724.462	0.72509	-724.462	0.73439	-724.462	0.77315	-725.408	0.17478	-725.408	0.43483	-725.408	0.52918	-725.408	0.60182	-726.961	0.38557	-726.961	0.43188	-726.961	0.22804	-726.961	0	-725.102	0.47345	-725.102	0.59815	-725.102	0.50361	-725.102	0.36732	-725.102	0.394	-726.682	0.80148	-726.682	0.91492	-726.682	0.34253	-726.682	0.38003	-724.85	0.55651
-637.249	0.57282	-637.249	0.98101	-637.249	0.98596	-637.249	0.54076	-767.077	0.67705	-767.077	0.78012	-767.077	0.78472	-768.079	0.27341	-768.079	0.53632	-768.079	0.57069	-768.079	0.68085	-769.723	0.48351	-769.723	0.6671	-769.723	0.30093	-769.723	0.11453	-767.755	0.69248	-767.755	0.68779	-767.755	0.57212	-767.755	0.53931	-767.755	0.54597	-769.428	0.92725	-769.428	0.87413	-769.428	0.43994	-769.428	0.50564	-767.488	0.74187
-672.652	0.73422	-672.652	1	-672.652	1	-672.652	0.516	-809.692	0.621	-809.692	0.80299	-809.692	0.72801	-810.75	0.37079	-810.75	0.60684	-810.75	0.55512	-810.75	0.60486	-812.486	0.57526	-812.486	0.76864	-812.486	0.31776	-812.486	0.13846	-810.408	0.84292	-810.408	0.70325	-810.408	0.58534	-810.408	0.64619	-810.408	0.69606	-812.174	1	-812.174	0.75291	-812.174	0.56169	-812.174	0.76329	-810.126	0.85338
-708.055	0.80947	-708.055	0.89979	-708.055	0.87462	-708.055	0.47162	-852.308	0.55961	-852.308	0.78452	-852.308	0.62384	-853.421	0.42322	-853.421	0.64637	-853.421	0.58236	-853.421	0.60486	-855.248	0.60309	-855.248	0.78149	-855.248	0.30841	-855.248	0.14701	-853.061	0.89159	-853.061	0.66615	-853.061	0.55409	-853.061	0.67199	-853.061	0.83114	-854.92	0.95808	-854.92	0.59907	-854.92	0.66883	-854.92	0.88084	-852.764	0.75
-743.458	0.75971	-743.458	0.70464	-743.458	0.66199	-743.458	0.43137	-894.923	0.50712	-894.923	0.72208	-894.923	0.50231	-896.092	0.402	-896.092	0.66453	-896.092	0.56031	-896.092	0.64134	-898.01	0.53196	-898.01	0.66067	-898.01	0.30093	-898.01	0.15897	-895.714	0.88274	-895.714	0.60896	-895.714	0.47837	-895.714	0.66953	-895.714	0.89681	-897.666	0.80641	-897.666	0.47436	-897.666	0.68831	-897.666	0.96779	-895.403	0.53532
-778.86	0.58738	-778.86	0.48207	-778.86	0.42828	-778.86	0.40041	-937.539	0.48132	-937.539	0.64028	-937.539	0.40625	-938.763	0.33583	-938.763	0.64957	-938.763	0.53178	-938.763	0.59574	-940.773	0.33814	-940.773	0.46015	-940.773	0.24673	-940.773	0.17265	-938.367	0.72788	-938.367	0.53014	-938.367	0.3726	-938.367	0.66953	-938.367	0.86492	-940.412	0.62392	-940.412	0.40909	-940.412	0.5763	-940.412	1	-938.041	0.29709
-814.263	0.35558	-814.263	0.29536	-814.263	0.27382	-814.263	0.3612	-980.154	0.47776	-980.154	0.5708	-980.154	0.36227	-981.434	0.27466	-981.434	0.63996	-981.434	0.47601	-981.434	0.41641	-983.535	0.24433	-983.535	0.46015	-983.535	0.19813	-983.535	0.18974	-981.02	0.5885	-981.02	0.41731	-981.02	0.28846	-981.02	0.63759	-981.02	0.75047	-983.158	0.51171	-983.158	0.37529	-983.158	0.50487	-983.158	0.94364	-980.679	0.11858
-849.666	0.13592	-849.666	0.16772	-849.666	0.17854	-849.666	0.3096	-1022.77	0.47776	-1022.77	0.53562	-1022.77	0.3669	-1024.11	0.28839	-1024.11	0.63996	-1024.11	0.39429	-1024.11	0.14286	-1026.3	0.20619	-1026.3	0.28792	-1026.3	0.14766	-1026.3	0.22906	-1023.67	0.44027	-1023.67	0.29985	-1023.67	0.27524	-1023.67	0.55283	-1023.67	0.57223	-1025.9	0.51048	-1025.9	0.3648	-1025.9	0.51136	-1025.9	0.80032	-1023.32	0.0381
-885.069	0.05461	-885.069	0.10021	-885.069	0.14644	-885.069	0.26935	-1065.38	0.49288	-1065.38	0.5321	-1065.38	0.40046	-1066.78	0.32709	-1066.78	0.52564	-1066.78	0.32685	-1066.78	0	-1069.06	0.21031	-1069.06	0.26607	-1069.06	0.11963	-1069.06	0.40171	-1066.33	0.32522	-1066.33	0.23184	-1066.33	0.31611	-1066.33	0.45086	-1066.33	0.37899	-1068.65	0.56967	-1068.65	0.37529	-1068.65	0.56331	-1068.65	0.6409	-1065.96	0.04538
-920.471	0.04612	-920.471	0.07595	-920.471	0.12939	-920.471	0.30341	-1108	0.55961	-1108	0.53562	-1108	0.48148	-1109.45	0.39825	-1109.45	0.42415	-1109.45	0.31128	-1109.45	0.00608	-1111.82	0.24021	-1111.82	0.31362	-1111.82	0.15327	-1111.82	0.49402	-1108.98	0.28097	-1108.98	0.22102	-1108.98	0.35577	-1108.98	0.37838	-1108.98	0.25704	-1111.4	0.65105	-1111.4	0.42191	-1111.4	0.56981	-1111.4	0.55395	-1108.59	0.10531
-955.874	0.06675	-955.874	0.06857	-955.874	0.11234	-955.874	0.33953	-1150.62	0.6895	-1150.62	0.52419	-1150.62	0.62384	-1152.12	0.49938	-1152.12	0.39957	-1152.12	0.35927	-1152.12	0.13374	-1154.58	0.27526	-1154.58	0.3946	-1154.58	0.2486	-1154.58	0.52991	-1151.63	0.33628	-1151.63	0.23802	-1151.63	0.39543	-1151.63	0.34521	-1151.63	0.28143	-1154.14	0.6979	-1154.14	0.51515	-1154.14	0.49026	-1154.14	0.50564	-1151.23	0.19307
-991.277	0.09345	-991.277	0.08861	-991.277	0.11735	-991.277	0.37049	-1193.23	0.84698	-1193.23	0.51275	-1193.23	0.77778	-1194.79	0.63421	-1194.79	0.46154	-1194.79	0.45655	-1194.79	0.13374	-1197.35	0.32165	-1197.35	0.47943	-1197.35	0.45047	-1197.35	0.5641	-1194.28	0.49336	-1194.28	0.27975	-1194.28	0.51202	-1194.28	0.34889	-1194.28	0.42589	-1196.89	0.72133	-1196.89	0.6352	-1196.89	0.38149	-1196.89	0.52818	-1193.87	0.30223
-1026.68	0.12985	-1026.68	0.16245	-1026.68	0.1665	-1026.68	0.37152	-1235.85	0.96975	-1235.85	0.52595	-1235.85	0.85764	-1237.46	0.79151	-1237.46	0.58226	-1237.46	0.54864	-1237.46	0.29483	-1240.11	0.33093	-1240.11	0.56812	-1240.11	0.55888	-1240.11	0.64786	-1236.94	0.72566	-1236.94	0.37403	-1236.94	0.74639	-1236.94	0.37838	-1236.94	0.59662	-1239.63	0.78175	-1239.63	0.73543	-1239.63	0.38799	-1239.63	0.52818	-1236.51	0.43622
-1062.08	0.19175	-1062.08	0.29958	-1062.08	0.27182	-1062.08	0.3581	-1278.46	1	-1278.46	0.56113	-1278.46	0.82986	-1280.13	1	-1280.13	0.64957	-1280.13	0.59533	-1280.13	0.67781	-1282.87	0.33711	-1282.87	0.64396	-1282.87	0.70093	-1282.87	0.74017	-1279.59	1	-1279.59	0.50696	-1279.59	1	-1279.59	0.41892	-1279.59	0.69981	-1282.38	0.89273	-1282.38	0.77156	-1282.38	0.42532	-1282.38	0.59098	-1279.15	0.5717
[truncated: 150 more columns]
